# Supplementary material for: Identifying Policy Best-Practices to Support the Contribution of Aquatic Foods to Food and Nutrition Security
Source: Foods. 2021 Jul 8;10(7):1589. doi: 10.3390/foods10071589 (PMC8303926; doi:10.3390/foods10071589)
Supplement: Supplementary file 1 [file foods-10-01589-s001.zip]

Archive with 1 entries (1 files):
- foods-1223804-supplementary.pdf
